# Supplementary material for: Low eGFR Is a Strong Predictor of Worse Outcome in Hospitalized COVID-19 Patients
Source: J Clin Med. 2021 Nov 9;10(22):5224. doi: 10.3390/jcm10225224 (PMC8619033; doi:10.3390/jcm10225224)
Supplement: Supplementary file 1 [file jcm-10-05224-s001.zip]

Archive with 1 entries (1 files):
- jcm-1453349-supplementary.pdf
